# Supplementary material for: Ceramic TiO2 Membrane Modification by Coal Fly Ash (CFA) Particles
Source: Membranes (Basel). 2026 Apr 29;16(5):157. doi: 10.3390/membranes16050157 (PMC13209068; doi:10.3390/membranes16050157)
Supplement: Supplementary file 1 [file membranes-16-00157-s001.zip]

Archive with 1 entries (1 files):
- membranes-4225057-supplementary.pdf
